# Supplementary material for: Imagined eye cue increased altruistic behavior toward charity instead of stranger
Source: Front Psychol. 2025 Mar 11;16:1503766. doi: 10.3389/fpsyg.2025.1503766 (PMC11933131; doi:10.3389/fpsyg.2025.1503766)
Supplement: Supplementary file 1 [file Data_Sheet_1.zip]

Archive with 72 entries (38 files):
- Imagined2dataAnalysis/
- Imagined2dataAnalysis/.RData
- Imagined2dataAnalysis/.Rhistory
- Imagined2dataAnalysis/.Rproj.user/
- Imagined2dataAnalysis/.Rproj.user/CCE3749F/
- Imagined2dataAnalysis/.Rproj.user/CCE3749F/bibliography-index/
- Imagined2dataAnalysis/.Rproj.user/CCE3749F/build_options
- Imagined2dataAnalysis/.Rproj.user/CCE3749F/copilot_options
- Imagined2dataAnalysis/.Rproj.user/CCE3749F/ctx/
- Imagined2dataAnalysis/.Rproj.user/CCE3749F/explorer-cache/
- Imagined2dataAnalysis/.Rproj.user/CCE3749F/pcs/
- Imagined2dataAnalysis/.Rproj.user/CCE3749F/pcs/files-pane.pper
- Imagined2dataAnalysis/.Rproj.user/CCE3749F/pcs/source-pane.pper
- Imagined2dataAnalysis/.Rproj.user/CCE3749F/pcs/windowlayoutstate.pper
- Imagined2dataAnalysis/.Rproj.user/CCE3749F/pcs/workbench-pane.pper
- Imagined2dataAnalysis/.Rproj.user/CCE3749F/presentation/
- Imagined2dataAnalysis/.Rproj.user/CCE3749F/profiles-cache/
- Imagined2dataAnalysis/.Rproj.user/CCE3749F/rmd-outputs
- Imagined2dataAnalysis/.Rproj.user/CCE3749F/saved_source_markers
- Imagined2dataAnalysis/.Rproj.user/CCE3749F/sources/
- Imagined2dataAnalysis/.Rproj.user/CCE3749F/sources/per/
- Imagined2dataAnalysis/.Rproj.user/CCE3749F/sources/per/t/
- Imagined2dataAnalysis/.Rproj.user/CCE3749F/sources/per/t/03CC00DB
- Imagined2dataAnalysis/.Rproj.user/CCE3749F/sources/per/t/03CC00DB-contents
- Imagined2dataAnalysis/.Rproj.user/CCE3749F/sources/per/u/
- Imagined2dataAnalysis/.Rproj.user/CCE3749F/sources/prop/
- Imagined2dataAnalysis/.Rproj.user/CCE3749F/sources/prop/085F314D
- Imagined2dataAnalysis/.Rproj.user/CCE3749F/sources/prop/0BBE8EA5
- Imagined2dataAnalysis/.Rproj.user/CCE3749F/sources/prop/24FECBC7
- Imagined2dataAnalysis/.Rproj.user/CCE3749F/sources/prop/A76FD239
- Imagined2dataAnalysis/.Rproj.user/CCE3749F/sources/prop/CCBDBF90
- Imagined2dataAnalysis/.Rproj.user/CCE3749F/sources/prop/INDEX
- Imagined2dataAnalysis/.Rproj.user/CCE3749F/tutorial/
- Imagined2dataAnalysis/.Rproj.user/CCE3749F/viewer-cache/
- Imagined2dataAnalysis/.Rproj.user/E81A56C8/
- Imagined2dataAnalysis/.Rproj.user/E81A56C8/bibliography-index/
- Imagined2dataAnalysis/.Rproj.user/E81A56C8/build_options
- Imagined2dataAnalysis/.Rproj.user/E81A56C8/copilot_options
- Imagined2dataAnalysis/.Rproj.user/E81A56C8/ctx/
- Imagined2dataAnalysis/.Rproj.user/E81A56C8/explorer-cache/
- Imagined2dataAnalysis/.Rproj.user/E81A56C8/pcs/
- Imagined2dataAnalysis/.Rproj.user/E81A56C8/pcs/files-pane.pper
- Imagined2dataAnalysis/.Rproj.user/E81A56C8/pcs/source-pane.pper
- Imagined2dataAnalysis/.Rproj.user/E81A56C8/pcs/windowlayoutstate.pper
- Imagined2dataAnalysis/.Rproj.user/E81A56C8/pcs/workbench-pane.pper
- Imagined2dataAnalysis/.Rproj.user/E81A56C8/presentation/
- Imagined2dataAnalysis/.Rproj.user/E81A56C8/profiles-cache/
- Imagined2dataAnalysis/.Rproj.user/E81A56C8/rmd-outputs
- Imagined2dataAnalysis/.Rproj.user/E81A56C8/saved_source_markers
- Imagined2dataAnalysis/.Rproj.user/E81A56C8/sources/
- Imagined2dataAnalysis/.Rproj.user/E81A56C8/sources/per/
- Imagined2dataAnalysis/.Rproj.user/E81A56C8/sources/per/t/
- Imagined2dataAnalysis/.Rproj.user/E81A56C8/sources/per/u/
- Imagined2dataAnalysis/.Rproj.user/E81A56C8/tutorial/
- Imagined2dataAnalysis/.Rproj.user/E81A56C8/viewer-cache/
- Imagined2dataAnalysis/.Rproj.user/shared/
- Imagined2dataAnalysis/.Rproj.user/shared/notebooks/
- Imagined2dataAnalysis/.Rproj.user/shared/notebooks/patch-chunk-names
- Imagined2dataAnalysis/.Rproj.user/shared/notebooks/paths
- Imagined2dataAnalysis/data/
- Imagined2dataAnalysis/data/Study2DataAll.xlsx
- Imagined2dataAnalysis/images/
- Imagined2dataAnalysis/images/violinplot.jpg
- Imagined2dataAnalysis/images/violinplotIDG.jpg
- Imagined2dataAnalysis/images/violinplotSenseSelf.jpg
- Imagined2dataAnalysis/images/violinplotSenseSportlight.jpg
- Imagined2dataAnalysis/images/violinplotTDG.jpg
- Imagined2dataAnalysis/Imagined2dataAnalysis.Rproj
- Imagined2dataAnalysis/r-docs/
- Imagined2dataAnalysis/r-docs/figure2plot.R.R
- Imagined2dataAnalysis/r-docs/figurePlotOther.R.R
- Imagined2dataAnalysis/r-docs/study2_1226.Rmd
