# Supplementary material for: Imagined eye cue increased altruistic behavior toward charity instead of stranger
Source: Front Psychol. 2025 Mar 11;16:1503766. doi: 10.3389/fpsyg.2025.1503766 (PMC11933131; doi:10.3389/fpsyg.2025.1503766)
Supplement: Supplementary file 1 [file Data_Sheet_1.zip › Imagined2dataAnalysis/data/Study2DataAll.xlsx]

## Sheet: Sheet1
id	participant.code	participant._index_in_pages	participant._max_page_index	participant._current_app_name	participant._current_page_name	participant.time_started_utc	participant.visited	payoff	session.code	group	survey.1.player.number	survey.1.player.question1	survey.1.player.question2	survey.1.player.feelings1	survey.1.player.feelings2	survey.1.player.feelings3	survey.1.player.feelings4	survey.1.player.feelings5	survey.1.player.feelings6	survey.1.player.feelings7	survey.1.player.feelings8	survey.1.player.feelings9	survey.1.player.feelings10	survey.1.player.feelings11	survey.1.player.feelings12	survey.1.player.feelings13	survey.1.player.feelings14	survey.1.player.feelings15	survey.1.player.feelings16	survey.1.player.feelings17	survey.1.player.feelings18	survey.1.player.feelings19	survey.1.player.feelings20	survey.1.player.control1	survey.1.group.id_in_subsession	survey.1.subsession.round_number	dictator.1.player.id_in_group	dictator.1.player.role	dictator.1.player.payoff	dictator.1.player.Questionsq1	dictator.1.player.Questionsq2	dictator.1.player.Questionsq3	dictator.1.player.Questionsq4	dictator.1.player.Questionsq5	dictator.1.player.Questionsq6	dictator.1.player.Questionsq7	dictator.1.player.Questionsq8	dictator.1.player.controlQ	dictator.1.group.id_in_subsession
1	1ax8bpyx	29	28	demograph	ContactInformation	2023-11-12 02:27:58	1	50	xjrtje26	1	20	6	1	4	3	5	4	3	3	5	4	3	3	2	2	1	1	1	1	2	2	1	1	4	1	1	1		50	4	5	4	5	5	4	4	5	2	2
2	vrvv2syx	29	28	demograph	ContactInformation	2023-11-12 02:29:47	1	50	xjrtje26	1	20	7	1	4	2	3	3	1	1	5	3	4	1	2	2	1	2	2	2	3	2	1	2	4	1	1	2		50	5	5	5							2
1	lr1uj4fs	29	28	demograph	ContactInformation	2023-11-12 02:31:00	1	50	wj3ipqye	3	10	3	1	4	4	5	5	3	4	5	4	3	3	1	1	1	1	1	1	1	2	1	1	4	1	1	1		50	3	4	4	4	4	5	4	4	2	2
2	sawv38kr	28	28	demograph	ContactInformation	2023-11-12 02:29:49	1	50	wj3ipqye	3	20	1	1	3	2	1	2	2	2	5	4	4	2	3	3	2	3	3	1	4	4	3	3	4	1	1	1		50	4	5	5	2	4	5	5	5	2	3
1	ez2ufyn4	29	28	demograph	ContactInformation	2023-11-12 02:30:32	1	50	wj3ipqye	3	5	2	1	4	3	4	5	3	4	5	4	2	4	1	1	1	1	1	1	2	2	1	1	4	1	1	2		50	5	4	5							3
2	0zft82n7	29	28	demograph	ContactInformation	2023-11-12 02:33:01	1	50	wj3ipqye	3	15	5	1	2	2	3	1	2	2	4	2	2	2	4	2	2	4	1	1	5	3	2	3	4	1	1	2		50	5	4	5							2
1	syz2gp2p	29	28	demograph	ContactInformation	2023-11-12 02:31:27	1	80	kumv5yfb	1	7	5	1	3	4	4	3	3	4	3	4	2	3	3	3	3	3	3	2	3	2	3	2	4	1	1	1		80	3	2	4	4	4	2	4	4	2	3
2	qzfwcd12	29	28	demograph	ContactInformation	2023-11-12 02:31:01	1	50	kumv5yfb	1	15	5	1	4	3	4	5	3	4	4	3	3	4	2	2	2	1	1	2	3	3	2	2	4	1	1	1		50	3	5	4	4	5	5	4	4	2	2
1	a0xfe89w	29	28	demograph	ContactInformation	2023-11-12 02:37:28	1	50	kumv5yfb	1	25	5	1	4	4	5	4	3	4	4	5	3	4	1	1	2	1	2	1	2	1	1	1	4	1	1	2		50	5	5	5							2
2	xh9hcpbj	29	28	demograph	ContactInformation	2023-11-12 02:31:03	1	20	kumv5yfb	1	17	5	1	4	5	4	4	3	4	4	5	4	2	4	5	3	4	5	4	3	5	5	4	4	1	1	2		20	1	2	1							3
1	cb5ukr5o	29	28	demograph	ContactInformation	2023-11-12 02:30:24	1	60	lzcg7b32	1	3	7	1	4	1	1	1	5	4	2	3	4	3	5	5	1	4	2	4	2	5	5	5	4	1	1	1		60	5	5	5	4	5	1	5	4	2	3
2	ebe0js0c	29	28	demograph	ContactInformation	2023-11-12 02:28:14	1	90	lzcg7b32	1	20	6	1	4	5	3	5	4	3	5	4	5	3	1	2	2	4	2	1	5	3	1	2	4	1	1	1		90	5	4	3	5	3	1	5	4	2	2
1	1o9i8ot7	29	28	demograph	ContactInformation	2023-11-12 02:30:02	1	10	lzcg7b32	1	20	5	1	3	3	4	3	2	2	3	2	4	2	3	2	4	4	4	3	4	3	3	4	4	1	1	2		10	1	2	1							2
2	wgydp8ss	29	28	demograph	ContactInformation	2023-11-12 02:28:49	1	40	lzcg7b32	1	10	5	1	4	5	4	5	4	5	5	4	3	4	1	1	1	1	1	2	3	1	1	1	4	1	1	2		40	5	4	5							3
1	hjv8d4rz	29	28	demograph	ContactInformation	2023-11-12 02:25:54	1	60	8t0sbuk8	1	20	6	1	4	4	4	4	3	5	5	4	2	4	2	1	2	2	1	1	1	1	2	2	4	1	1	1		60	4	4	4	2	4	4	4	4	2	2
1	0a82mkom	29	28	demograph	ContactInformation	2023-11-12 02:27:51	1	40	8t0sbuk8	1	5	6	1	4	3	4	3	3	4	5	3	3	3	2	1	1	2	2	1	3	1	1	2	4	1	1	2		40	4	5	4							2
1	cboejjs0	29	28	demograph	ContactInformation	2023-11-12 02:30:43	1	80	e36fj9tj	2	30	6	1	4	3	4	3	2	3	3	2	2	4	2	1	2	1	1	3	2	4	3	2	4	1	1	1		80	3	4	3	4	4	4	4	4	2	3
2	fenqsh8b	29	28	demograph	ContactInformation	2023-11-12 02:30:33	1	20	e36fj9tj	2	25	1	1	4	3	4	4	1	4	5	3	2	2	1	1	1	1	1	1	1	3	2	1	4	1	1	2		20	3	4	3							3
1	7n07y7eq	29	28	demograph	ContactInformation	2023-11-12 02:25:58	1	50	e36fj9tj	2	15	6	1	3	3	2	3	3	4	5	4	2	3	1	3	1	1	2	1	2	1	1	3	4	1	1	1		50	5	5	4	4	2	4	4	5	2	2
2	r492769j	29	28	demograph	ContactInformation	2023-11-12 02:33:41	1	50	e36fj9tj	2	25	5	1	4	3	4	3	2	4	4	4	4	4	1	1	1	1	1	1	2	1	1	1	4	1	1	2		50	5	5	5							2
1	gbwazoqh	29	28	demograph	ContactInformation	2023-11-12 02:39:08	1	90	vgua3p3c	1	10	6	1	4	3	4	4	3	4	3	4	2	2	1	2	1	2	2	1	2	3	2	2	4	1	1	1		90	1	4	2	5	4	5	5	4	2	4
2	qkl55vpj	29	28	demograph	ContactInformation	2023-11-12 02:39:09	1	10	vgua3p3c	1	30	5	1	4	3	3	2	2	2	4	2	3	3	2	2	1	2	1	2	3	3	2	2	4	1	1	2		10	2	3	2							4
1	il65cgbq	29	28	demograph	ContactInformation	2023-11-12 02:39:09	1	50	vgua3p3c	1	25	5	1	5	5	5	4	3	5	5	4	3	3	1	1	1	1	1	1	2	2	1	1	4	1	1	1		50	5	5	5	4	5	5	5	4	2	3
2	ltpxzejp	29	28	demograph	ContactInformation	2023-11-12 02:39:08	1	50	vgua3p3c	1	21	7	1	4	4	5	5	5	5	4	4	2	4	2	1	2	2	1	1	1	2	2	1	4	1	1	2		50	4	4	5							3
2	jutceeze	29	28	demograph	ContactInformation	2023-11-12 02:39:11	1	30	vgua3p3c	1	10	3	1	2	2	3	3	3	3	3	3	3	3	2	2	2	2	2	2	2	2	2	2	4	1	1	2		30	3	3	3							2
1	t49p6rkp	29	28	demograph	ContactInformation	2023-11-12 02:48:02	1	50	q2oeajem	2	20	6	1	3	4	4	4	3	3	3	3	4	4	3	5	3	5	5	2	3	3	3	4	4	1	1	1		50	5	5	5	4	4	5	5	3	2	2
2	n2xwf34z	29	28	demograph	ContactInformation	2023-11-12 02:45:07	1	50	q2oeajem	2	20	1	1	2	2	2	1	2	1	5	2	5	2	4	4	1	4	5	2	5	4	4	4	4	1	1	2		50	5	5	5							2
1	p7de8s9i	29	28	demograph	ContactInformation	2023-11-12 03:34:49	1	50	jw4a5fzc	3	10	2	1	4	3	4	4	3	4	4	4	1	3	1	1	1	1	1	1	1	2	1	1	4	1	1	1		50	4	5	4	5	5	5	5	4	2	3
2	ms3f3s60	29	28	demograph	ContactInformation	2023-11-12 03:35:03	1	50	jw4a5fzc	3	21	6	1	4	3	3	2	3	4	5	4	2	3	2	2	3	2	3	2	2	3	2	2	4	1	1	1		50	4	5	4	4	3	5	4	4	2	2
1	8vgbuvav	29	28	demograph	ContactInformation	2023-11-12 03:38:42	1	50	jw4a5fzc	3	30	3	1	3	3	2	2	2	2	5	3	3	3	2	2	1	1	1	1	1	2	1	1	4	1	1	2		50	5	4	4							3
2	kp0zynfz	29	28	demograph	ContactInformation	2023-11-12 03:35:51	1	50	jw4a5fzc	3	15	3	1	4	3	4	3	3	4	4	3	3	4	2	1	2	2	1	1	2	3	1	2	4	1	1	1		50	4	4	5	4	4	5	5	2	2	4
1	rrlh9ban	29	28	demograph	ContactInformation	2023-11-12 03:44:28	1	50	jw4a5fzc	3	22	3	1	2	1	2	2	1	1	4	4	2	1	2	1	1	1	1	1	1	2	1	1	4	1	1	2		50	5	4	4							2
2	ia5z9shk	29	28	demograph	ContactInformation	2023-11-12 03:36:04	1	50	jw4a5fzc	3	10	4	1	3	3	3	3	3	3	3	3	4	3	2	3	2	2	2	2	2	2	2	2	4	1	1	2		50	5	5	5							4
1	8888ktjw	29	28	demograph	ContactInformation	2023-11-12 03:41:54	1	50	4a3oks1e	3	25	6	1	4	3	3	4	3	4	4	4	2	4	2	1	2	2	1	2	2	2	1	2	4	1	1	1		50	4	4	4	4	4	3	4	4	2	2
2	i5ii3n3d	29	28	demograph	ContactInformation	2023-11-12 03:39:27	1	50	4a3oks1e	3	23	1	1	4	5	5	4	2	5	5	5	5	4	1	1	1	1	1	1	1	1	1	1	4	1	1	1		50	3	5	4	5	5	4	5	5	2	3
1	6sjr77tt	29	28	demograph	ContactInformation	2023-11-12 03:39:54	1	50	4a3oks1e	3	20	6	1	5	4	4	4	3	4	5	5	4	4	1	1	1	1	1	1	3	2	1	1	4	1	1	2		50	5	5	5							3
2	7tc3gngz	29	28	demograph	ContactInformation	2023-11-12 03:40:05	1	50	4a3oks1e	3	10	4	1	2	3	3	3	2	3	4	3	4	3	4	4	2	3	3	3	4	4	3	3	4	1	1	2		50	5	5	5							2
1	y5wzorat	29	28	demograph	ContactInformation	2023-11-12 03:41:21	1	50	336pcxq8	1	25	6	1	4	5	4	4	4	5	4	4	3	4	2	2	2	2	1	2	3	3	2	2	4	1	1	1		50	5	4	5	4	5	4	5	5	2	2
2	am5ck7wi	29	28	demograph	ContactInformation	2023-11-12 03:41:31	1	50	336pcxq8	1	30	5	1	4	5	4	4	5	4	4	5	3	4	2	1	2	2	1	2	2	3	2	2	4	1	1	2		50	5	4	5							2
1	t8pbi5ed	29	28	demograph	ContactInformation	2023-11-12 03:48:41	1	50	0i57hxsb	2	15	1	1	2	4	4	5	3	5	3	4	2	3	1	1	2	1	2	1	1	2	1	2	4	1	1	1		50	5	5	5	5	5	5	4	5	2	2
2	nvvczryf	29	28	demograph	ContactInformation	2023-11-12 03:48:56	1	50	0i57hxsb	2	20	1	1	5	4	5	5	4	5	5	5	2	2	1	1	2	2	1	1	2	1	1	2	4	1	1	2		50	5	5	5							2
1	mq2qrt30	29	28	demograph	ContactInformation	2023-11-12 03:55:17	1	50	dral7c83	1	25	5	1	2	2	2	2	2	3	5	4	4	2	3	4	2	3	3	2	5	4	3	2	4	1	1	1		50	4	4	3	4	2	4	3	4	2	2
2	zryhgihg	29	28	demograph	ContactInformation	2023-11-12 03:55:22	1	50	dral7c83	1	20	5	1	5	5	4	4	3	4	5	4	2	3	1	1	1	1	1	1	2	2	1	1	4	1	1	2		50	5	4	5							2
1	14fhd150	29	28	demograph	ContactInformation	2023-11-12 04:01:09	1	60	ete5z9dm	1	13	6	1	5	3	3	3	2	4	5	5	2	3	1	1	1	1	1	1	2	2	1	1	4	1	1	1		60	3	5	4	5	5	5	4	4	2	2
2	ldg7296b	29	28	demograph	ContactInformation	2023-11-12 04:01:38	1	40	ete5z9dm	1	25	6	1	4	4	5	4	3	4	4	4	5	5	1	1	1	1	1	1	1	1	1	1	4	1	1	2		40	3	3	4							2
1	s452jjna	29	28	demograph	ContactInformation	2023-11-12 07:25:30	1	60	hnvi4im9	1	20	3	1	4	4	3	4	3	3	5	4	3	3	2	3	2	2	1	2	3	3	3	2	4	1	1	1		60	4	3	3	4	4	5	4	4	2	2
2	8izitboe	29	28	demograph	ContactInformation	2023-11-12 07:28:52	1	40	hnvi4im9	1	20	6	1	4	4	4	4	4	4	4	4	3	4	3	3	1	1	1	1	3	3	1	1	4	1	1	2		40	2	3	2							2
1	g9pdu5q1	29	28	demograph	ContactInformation	2023-11-12 07:33:32	1	60	g6i4dyja	1	25	5	1	4	3	4	3	4	3	4	3	1	4	1	2	2	2	1	1	2	1	1	1	4	1	1	1		60	4	4	5	4	4	4	4	4	2	2
2	nft5th7n	29	28	demograph	ContactInformation	2023-11-12 07:27:56	1	40	g6i4dyja	1	10	7	1	5	4	5	4	4	5	5	5	1	3	1	1	1	1	1	1	1	2	1	1	4	1	1	2		40	5	5	4							2
1	1iz9p536	29	28	demograph	ContactInformation	2023-11-12 07:31:19	1	50	bw436jc1	1	15	3	1	2	3	3	3	2	3	2	3	3	2	3	3	2	3	2	2	3	3	3	3	4	1	1	1		50	3	2	3	4	4	4	4	4	2	2
2	lgz9nr9z	29	28	demograph	ContactInformation	2023-11-12 07:30:03	1	50	bw436jc1	1	10	6	1	4	4	3	3	3	5	5	3	3	4	1	1	3	1	2	1	4	3	2	2	4	1	1	2		50	5	4	5							2
1	0ngwf132	29	28	demograph	ContactInformation	2023-11-12 07:36:45	1	70	qkjfjz1d	1	10	5	1	5	3	4	4	4	5	4	4	5	5	2	5	4	5	4	3	1	4	2	4	4	1	1	1		70	4	5	4	4	5	5	3	5	2	2
2	vtr0lof3	29	28	demograph	ContactInformation	2023-11-12 07:29:58	1	30	qkjfjz1d	1	10	5	1	5	4	4	4	3	4	4	3	2	5	2	2	1	1	1	2	3	2	2	1	4	1	1	2		30	2	5	1							2
1	ph8f5q8h	29	28	demograph	ContactInformation	2023-11-12 07:30:21	1	50	8ivsy68n	1	20	6	1	4	4	4	5	3	3	5	4	3	3	2	2	2	2	2	2	2	3	2	2	4	1	1	1		50	4	4	5	4	4	3	4	4	2	2
2	y56zy5vt	29	28	demograph	ContactInformation	2023-11-12 07:27:56	1	50	8ivsy68n	1	15	5	1	4	4	4	4	2	4	5	4	2	2	1	1	1	2	2	1	3	3	1	2	4	1	1	2		50	5	5	5							2
1	j550nqxy	29	28	demograph	ContactInformation	2023-11-12 07:31:18	1	53	p7hbbpa4	1	18	6	1	4	5	3	4	3	4	5	4	3	4	2	3	2	3	2	2	4	3	2	2	4	1	1	1		53	2	3	5	3	2	2	3	2	2	2
2	pqdf3qgs	29	28	demograph	ContactInformation	2023-11-12 07:33:38	1	47	p7hbbpa4	1	30	3	1	3	4	4	4	2	4	5	4	4	3	2	2	2	1	1	1	3	4	1	1	4	1	1	2		47	4	5	4							2
1	bzdzymte	29	28	demograph	ContactInformation	2023-11-12 07:26:32	1	50	kqwls0q9	1	10	3	1	4	3	4	3	2	3	5	4	2	2	2	1	2	1	1	1	1	2	1	1	4	1	1	1		50	5	5	5	4	5	4	4	4	2	2
2	f6e1t4ay	29	28	demograph	ContactInformation	2023-11-12 07:28:18	1	50	kqwls0q9	1	30	6	1	5	4	5	4	3	5	5	5	3	3	1	1	1	1	1	2	2	2	1	1	4	1	1	2		50	5	5	5							2
1	pbnwufht	29	28	demograph	ContactInformation	2023-11-12 07:30:07	1	50	7ogykfsl	2	22	3	1	4	4	5	4	3	4	4	5	5	4	2	1	2	2	1	1	2	3	2	1	4	1	1	1		50	5	5	5	4	5	4	4	4	2	3
1	r21jvrjx	29	28	demograph	ContactInformation	2023-11-12 07:24:47	1	50	7ogykfsl	2	10	3	1	4	3	4	4	3	4	5	4	2	3	1	1	2	1	1	1	2	2	1	1	4	1	1	2		50	5	5	5							2
2	1vagcoln	29	28	demograph	ContactInformation	2023-11-12 07:24:18	1	50	7ogykfsl	2	21	5	1	3	2	4	3	2	3	5	4	2	3	2	1	2	1	1	1	2	2	1	2	4	1	1	2		50	5	4	5							3
1	i9tpugjf	29	28	demograph	ContactInformation	2023-11-12 07:36:34	1	70	40cf6saw	2	10	2	1	3	2	2	2	2	1	4	5	5	2	2	3	2	1	1	1	4	4	2	2	4	1	1	1		70	5	3	3	5	4	5	4	4	2	2
2	o1o2hbd6	29	28	demograph	ContactInformation	2023-11-12 07:28:35	1	30	40cf6saw	2	27	2	1	4	4	4	4	3	4	5	4	2	4	1	1	1	1	1	1	3	2	2	1	4	1	1	2		30	2	3	2							2
1	jtjg6o3w	29	28	demograph	ContactInformation	2023-11-12 07:28:51	1	50	40cf6saw	2	25	3	1	4	4	5	4	3	4	4	5	4	4	2	2	2	1	1	2	3	2	2	2	4	1	1	1		50	5	5	5	4	4	4	4	4	2	3
2	pqymto0l	29	28	demograph	ContactInformation	2023-11-12 07:28:51	1	50	40cf6saw	2	10	4	1	5	4	4	5	3	4	4	3	3	3	2	2	1	1	1	1	3	3	1	1	4	1	1	2		50	5	5	5							3
1	roacfjwp	29	28	demograph	ContactInformation	2023-11-12 07:30:39	1	50	qoe8eibb	3	19	6	1	5	3	4	3	2	3	5	4	5	3	2	2	2	1	1	2	3	2	1	1	4	1	1	1		50	5	5	4	4	5	4	5	4	2	2
2	yeih68nc	29	28	demograph	ContactInformation	2023-11-12 07:28:19	1	50	qoe8eibb	3	25	3	1	4	4	5	5	4	5	5	4	3	5	1	1	1	1	1	1	3	3	1	1	4	1	1	2		50	5	5	5							2
1	p5yi19pb	29	28	demograph	ContactInformation	2023-11-12 07:30:20	1	50	z1lm2sb1	3	12	4	1	4	5	4	4	3	4	5	5	3	3	2	1	2	1	1	2	3	4	3	2	4	1	1	1		50	3	4	3	5	5	4	5	4	2	2
2	21fwa6eh	29	28	demograph	ContactInformation	2023-11-12 07:29:42	1	50	z1lm2sb1	3	20	1	1	5	4	4	5	5	4	5	5	1	5	5	1	1	1	2	1	1	1	1	1	4	1	1	2		50	5	5	5							2
1	iwhyrmhb	29	28	demograph	ContactInformation	2023-11-12 07:30:10	1	50	b4gfac3z	3	15	1	1	4	5	4	5	2	5	5	4	1	4	1	1	1	2	1	2	1	1	1	1	4	1	1	1		50	5	5	5	5	5	5	5	5	2	2
2	vkylsmcc	29	28	demograph	ContactInformation	2023-11-12 07:26:32	1	50	b4gfac3z	3	25	4	1	4	3	3	3	2	3	4	3	3	2	2	1	1	2	1	1	2	2	1	1	4	1	1	1		50	5	5	4	5	5	5	5	5	2	3
1	vgy69df6	29	28	demograph	ContactInformation	2023-11-12 07:27:14	1	50	b4gfac3z	3	2	1	1	3	1	3	2	1	2	4	4	1	3	1	1	1	1	1	1	2	1	1	2	4	1	1	2		50	5	3	5							3
2	51wp6w33	29	28	demograph	ContactInformation	2023-11-12 07:30:07	1	50	b4gfac3z	3	12	3	1	3	4	5	4	2	3	5	4	3	3	1	2	1	1	2	1	2	4	3	2	4	1	1	2		50	5	4	5							2
1	bgz9ks2e	29	28	demograph	ContactInformation	2023-11-12 07:33:24	1	50	ocfm3oyn	3	30	5	1	4	3	3	3	2	4	4	4	4	2	4	2	4	4	3	4	4	4	2	4	4	1	1	1		50	5	5	5	5	5	5	5	5	2	2
2	8ucvqlm5	29	28	demograph	ContactInformation	2023-11-12 07:32:45	1	80	ocfm3oyn	3	20	2	1	4	3	5	4	5	5	4	5	3	4	2	1	2	1	2	1	2	2	1	1	4	1	1	1		80	4	2	3	5	4	5	4	2	2	3
1	vwcx073c	29	28	demograph	ContactInformation	2023-11-12 07:30:24	1	20	ocfm3oyn	3	9	5	1	2	2	3	2	2	3	5	2	3	3	4	4	1	2	1	1	3	2	2	2	4	1	1	2		20	2	3	2							3
2	gp0krxvo	29	28	demograph	ContactInformation	2023-11-12 07:30:27	1	50	ocfm3oyn	3	10	4	1	5	5	4	4	5	5	4	4	3	5	2	1	2	2	1	2	1	2	2	2	4	1	1	2		50	5	5	5							2
1	qwytpwol	29	28	demograph	ContactInformation	2023-11-12 07:39:13	1	50	ir2carfc	3	20	2	1	4	3	4	4	3	4	5	5	3	3	1	1	1	1	1	1	1	1	1	1	4	1	1	1		50	4	5	5	4	5	5	5	5	2	2
2	dz9cn1xn	29	28	demograph	ContactInformation	2023-11-12 07:29:53	1	50	ir2carfc	3	20	5	1	5	4	4	5	5	5	4	5	2	4	2	4	2	2	2	1	2	1	2	1	4	1	1	2		50	5	5	5							2
1	lnpatk5q	29	28	demograph	ContactInformation	2023-11-12 07:29:07	1	88	orm6y8k6	3	15	2	1	5	4	4	3	3	4	4	5	4	3	1	1	1	2	1	1	1	3	3	3	4	1	1	1		88	3	1	4	4	4	5	5	5	2	2
2	ipq0pa5i	29	28	demograph	ContactInformation	2023-11-12 07:32:35	1	12	orm6y8k6	3	20	3	1	4	4	3	4	3	4	5	4	3	4	2	2	2	2	2	2	2	2	1	1	4	1	1	2		12	2	2	2							2
1	44ppt6wi	29	28	demograph	ContactInformation	2023-11-12 07:29:56	1	50	68e0j6jf	3	10	3	1	4	2	4	4	3	3	3	3	2	3	2	2	2	2	1	1	2	2	2	2	4	1	1	1		50	5	5	5	4	4	4	4	4	2	2
2	gx74cduj	29	28	demograph	ContactInformation	2023-11-12 07:28:52	1	50	68e0j6jf	3	12	5	1	5	5	4	5	3	5	5	3	2	3	2	3	2	1	1	1	1	3	1	1	4	1	1	2		50	5	5	5							2
1	emv6cdel	29	28	demograph	ContactInformation	2023-11-12 07:31:26	1	60	4bkbduei	2	30	3	1	3	3	4	4	2	3	3	2	5	3	4	4	2	4	3	4	3	4	4	3	4	1	1	1		60	5	5	5	4	5	4	4	4	2	2
2	4udct0i7	29	28	demograph	ContactInformation	2023-11-12 07:26:17	1	40	4bkbduei	2	30	7	1	4	3	2	2	1	3	2	3	5	2	4	5	1	2	3	1	5	5	3	5	4	1	1	2		40	3	4	2							2
1	p2x4r5d2	29	28	demograph	ContactInformation	2023-11-12 07:48:06	1	80	zyhbjcrt	2	28	5	1	4	5	3	3	2	3	4	3	1	2	1	1	2	1	1	1	1	2	1	1	4	1	1	1		80	4	1	4	2	2	2	2	1	2	2
2	bl5m7ytv	29	28	demograph	ContactInformation	2023-11-12 07:47:07	1	20	zyhbjcrt	2	20	6	1	4	4	4	4	5	4	4	4	4	5	2	1	2	1	1	2	2	2	1	2	4	1	1	2		20	3	3	4							2
1	n9gzjz1d	29	28	demograph	ContactInformation	2023-11-12 07:59:03	1	50	ajru2s2f	3	2	3	1	4	5	5	4	3	5	5	4	3	3	1	1	1	2	1	1	2	2	1	1	4	1	1	1		50	4	5	5	4	5	5	5	4	2	2
2	dor8o3dz	29	28	demograph	ContactInformation	2023-11-12 07:59:24	1	50	ajru2s2f	3	28	5	1	4	2	3	3	4	3	4	3	2	3	1	1	1	2	2	1	3	3	1	1	4	1	1	1		50	4	5	5	4	4	5	5	5	2	3
1	ekgivu9k	29	28	demograph	ContactInformation	2023-11-12 07:59:47	1	50	ajru2s2f	3	15	4	1	4	4	3	3	4	5	5	5	4	3	2	2	4	3	2	2	4	4	3	3	4	1	1	2		50	4	4	4							2
2	3loods7i	29	28	demograph	ContactInformation	2023-11-12 07:59:31	1	50	ajru2s2f	3	15	5	1	4	3	4	4	3	4	5	5	3	4	3	2	3	1	1	1	3	2	2	1	4	1	1	2		50	5	3	5							3
1	b9nxgpur	29	28	demograph	ContactInformation	2023-11-12 07:59:57	1	50	gupiddeg	1	20	5	1	5	3	5	4	3	4	5	4	3	3	1	1	1	1	1	1	1	1	1	1	4	1	1	1		50	5	5	5	4	4	5	4	2	2	2
2	x03qhz5z	29	28	demograph	ContactInformation	2023-11-12 08:00:57	1	50	gupiddeg	1	23	5	1	5	4	5	4	5	4	5	4	4	5	2	1	2	1	1	1	1	2	1	1	4	1	1	2		50	5	5	5							2
1	oj24zw4o	29	28	demograph	ContactInformation	2023-11-12 08:01:41	1	50	2amhw280	2	25	7	1	4	4	4	3	4	4	3	4	2	4	2	2	2	1	2	1	2	2	2	1	4	1	1	1		50	4	4	4	5	4	4	4	5	2	2
2	41tyy6zj	29	28	demograph	ContactInformation	2023-11-12 08:01:55	1	50	2amhw280	2	26	6	1	4	4	4	4	5	4	4	4	3	4	2	2	2	2	2	1	2	2	2	2	4	1	1	2		50	4	4	5							2
1	dlvx4x84	29	28	demograph	ContactInformation	2023-11-14 02:30:19	1	50	ve4kctp4	2	15	2	1	5	4	4	4	5	5	5	5	1	4	1	1	1	1	1	1	1	2	1	1	4	1	1	1		50	5	5	5	4	5	5	5	5	2	2
2	loh9md8w	29	28	demograph	ContactInformation	2023-11-14 02:31:10	1	50	ve4kctp4	2	22	1	1	5	4	4	4	5	4	5	5	2	4	1	1	1	1	1	1	2	1	1	1	4	1	1	2		50	5	5	5							2
1	bayo5wat	29	28	demograph	ContactInformation	2023-11-14 02:30:20	1	50	n7ewn49c	3	18	2	1	4	3	3	4	3	4	5	5	4	3	2	3	1	3	1	1	3	4	3	3	4	1	1	1		50	4	5	5	4	5	5	4	5	2	2
2	218kk9mr	29	28	demograph	ContactInformation	2023-11-14 02:32:56	1	50	n7ewn49c	3	25	1	1	4	4	4	3	2	4	5	4	5	2	2	2	1	1	1	1	3	4	2	1	4	1	1	2		50	4	3	5							2
1	d7706oz9	29	28	demograph	ContactInformation	2023-11-14 02:30:13	1	50	p06w1ma8	2	15	1	1	4	5	4	5	4	5	3	5	2	2	2	1	2	2	2	2	2	1	2	1	4	1	1	1		50	5	5	5	5	5	5	5	5	2	2
2	6cyg5v6w	29	28	demograph	ContactInformation	2023-11-14 02:23:27	1	50	p06w1ma8	2	25	2	1	4	3	5	4	3	5	5	5	3	3	2	1	1	2	1	1	2	1	1	1	4	1	1	2		50	5	4	5							2
2	3jgyq8i0	29	28	demograph	ContactInformation	2023-11-14 02:29:49	1	50	o1ikwfvw	2	10	5	1	4	3	5	5	3	4	5	4	2	3	2	1	2	2	1	2	3	3	2	1	4	1	1	2		50	5	4	5							2
1	7gkrsy1i	29	28	demograph	ContactInformation	2023-11-14 02:26:11	1	50	3hf649rz	2	15	5	1	4	3	3	3	2	4	5	3	3	3	1	2	1	1	2	1	1	3	1	2	4	1	1	1		50	4	5	5	4	4	5	5	5	2	2
1	5rig0ck5	29	28	demograph	ContactInformation	2023-11-14 02:36:01	1	70	1g889gof	2	28	3	1	4	3	4	4	2	4	5	4	2	4	1	1	1	1	1	1	2	2	1	1	4	1	1	1		70	3	3	4	4	4	4	4	4	2	2
2	47w0cgk6	29	28	demograph	ContactInformation	2023-11-14 02:30:29	1	30	1g889gof	2	5	6	1	4	5	4	5	3	5	3	4	2	4	2	5	2	1	2	2	3	3	3	2	4	1	1	2		30	2	4	3							2
1	n31f23tp	29	28	demograph	ContactInformation	2023-11-14 02:30:21	1	50	t662jwub	2	21	5	1	4	4	4	4	5	4	5	5	2	4	2	2	2	1	1	2	2	2	1	1	4	1	1	1		50	5	5	5	4	4	4	4	4	2	2
2	42elew1d	29	28	demograph	ContactInformation	2023-11-14 02:28:41	1	50	t662jwub	2	15	5	1	4	3	4	4	2	4	4	3	2	4	1	1	1	2	1	1	1	2	1	1	4	1	1	2		50	5	5	5							2
2	4zpko0bh	29	28	demograph	ContactInformation	2023-11-14 02:35:45	1	50	2dd0og7y	1	18	2	1	4	3	5	3	3	4	5	4	3	4	2	1	2	1	1	2	1	2	2	1	4	1	1	2		50	5	5	5							2
1	zmuu77i4	29	28	demograph	ContactInformation	2023-11-14 02:38:19	1	60	hz9plmre	1	28	5	1	4	5	3	3	4	5	5	4	2	4	2	1	3	3	2	1	5	5	4	2	4	1	1	1		60	4	5	4	4	5	4	5	5	2	2
2	ftx8j90v	29	28	demograph	ContactInformation	2023-11-14 02:39:11	1	40	hz9plmre	1	28	7	1	2	5	1	4	3	4	4	4	5	2	1	4	2	4	1	1	5	4	4	2	4	1	1	2		40	4	5	5							2
1	n4x4p4oq	29	28	demograph	ContactInformation	2023-11-14 02:58:06	1	50	aygyz2m2	1	25	6	1	4	4	4	3	4	4	3	4	4	3	2	2	2	2	2	2	2	1	2	2	4	1	1	1		50	4	4	5	4	4	5	4	4	2	2
2	lukpnvzl	29	28	demograph	ContactInformation	2023-11-14 02:49:41	1	50	aygyz2m2	1	16	7	1	4	5	4	4	2	4	5	4	4	3	2	2	1	3	2	2	5	5	3	3	4	1	1	2		50	4	5	5							2
1	lsm5ccbk	29	28	demograph	ContactInformation	2023-11-14 02:49:55	1	50	4mexbgwe	2	7	6	1	4	3	5	5	3	4	5	4	4	3	2	1	2	1	2	1	2	4	1	1	4	1	1	1		50	4	5	5	5	4	5	5	4	2	2
2	tk12694i	29	28	demograph	ContactInformation	2023-11-14 02:52:07	1	50	4mexbgwe	2	25	6	1	4	5	4	4	4	4	4	4	2	4	3	2	2	2	2	1	2	1	2	2	4	1	1	2		50	4	4	4							2
1	f7u7l18c	29	28	demograph	ContactInformation	2023-11-14 02:54:38	1	10	hckfxuwp	1	8	2	1	3	5	4	4	2	4	3	4	2	4	4	2	2	2	1	1	2	3	2	1	4	1	1	1		10	3	3	4	2	3	2	4	5	2	2
2	fc8oh8un	29	28	demograph	ContactInformation	2023-11-14 02:50:29	1	90	hckfxuwp	1	20	5	1	5	2	3	4	2	3	5	3	5	2	2	2	2	3	2	1	3	4	5	2	4	1	1	2		90	5	5	5							2
1	o39tcwqy	29	28	demograph	ContactInformation	2023-11-14 02:53:47	1	50	2njv3pnc	2	20	5	1	4	5	5	4	3	4	5	5	4	3	1	1	1	1	2	1	2	2	1	1	4	1	1	1		50	5	4	5	4	4	5	4	4	2	2
2	ier75fnx	29	28	demograph	ContactInformation	2023-11-14 02:56:51	1	50	2njv3pnc	2	1	4	1	1	1	1	1	1	1	1	1	1	1	1	1	5	1	5	2	3	1	5	1	4	1	1	2		50	5	5	5							2
1	vby6rhy0	29	28	demograph	ContactInformation	2023-11-14 02:54:40	1	50	u28vthwf	3	20	5	1	3	3	3	3	3	3	4	3	3	2	3	3	3	2	2	2	3	2	2	3	4	1	1	1		50	5	5	5	5	5	5	5	5	2	2
1	q2vtm5zc	29	28	demograph	ContactInformation	2023-11-14 03:12:33	1	50	9e6ai2o6	3	20	3	1	3	2	2	1	3	3	2	2	3	3	3	3	3	3	2	3	2	2	2	2	4	1	1	1		50	5	5	5	5	5	5	3	2	2	2
1	eu1al2u8	29	28	demograph	ContactInformation	2023-11-14 03:17:08	1	60	fk22ix8h	1	16	5	1	5	3	3	5	4	5	4	3	5	3	1	3	2	1	2	2	1	2	2	1	4	1	1	1		60	3	4	3	3	4	5	4	5	2	2
2	wg25bcie	29	28	demograph	ContactInformation	2023-11-14 03:24:26	1	40	fk22ix8h	1	22	6	1	2	1	1	1	3	1	2	2	3	3	3	2	2	2	3	4	4	1	4	1	4	1	1	2		40	3	3	1							2
1	lxw1aga0	29	28	demograph	ContactInformation	2023-12-09 05:36:01	1	70	59vlk7ay	1	5	3	1	1	1	1	1	1	2	3	3	3	2	4	4	1	1	1	2	3	4	4	2	4	1	1	1		70	3	2	4	4	2	4	2	4	2	2
2	w55b8i8s	29	28	demograph	ContactInformation	2023-12-09 06:00:09	1	30	59vlk7ay	1	2	3	1	3	3	3	3	2	3	4	3	2	3	1	2	1	1	1	1	2	2	2	2	4	1	1	2		30	2	3	2							2
1	q6bvhwfp	29	28	demograph	ContactInformation	2023-12-09 05:55:55	1	80	7mr5bov5	1	25	7	1	5	5	5	5	4	3	5	5	4	4	2	2	2	1	1	1	1	1	1	2	4	1	1	1		80	4	4	3	4	4	4	3	4	2	2
2	clkyp3ji	29	28	demograph	ContactInformation	2023-12-09 05:35:22	1	20	7mr5bov5	1	25	7	1	5	4	4	4	3	4	5	4	3	3	1	1	1	1	1	3	2	3	1	2	4	1	1	2		20	2	3	2							2
1	dnd0j6l1	29	28	demograph	ContactInformation	2023-12-09 05:40:06	1	51	2xj4jxkn	3	20	1	1	5	3	3	2	1	2	2	1	3	2	4	2	2	1	5	5	1	1	1	1	4	1	1	1		51	3	4	4	1	4	4	4	4	2	2
2	ez4ljull	29	28	demograph	ContactInformation	2023-12-09 05:38:50	1	49	2xj4jxkn	3	10	1	1	4	3	5	4	3	5	5	4	3	3	2	1	1	1	1	1	2	1	1	2	4	1	1	2		49	5	4	4							2
1	g43053gr	29	28	demograph	ContactInformation	2023-12-09 06:01:19	1	70	7avw2qtc	3	20	2	1	4	3	3	4	5	4	3	2	2	3	1	3	1	1	2	1	4	3	2	1	4	1	1	1		70	3	1	4	5	5	5	4	1	2	2
2	evfy8uto	29	28	demograph	ContactInformation	2023-12-09 05:46:08	1	30	7avw2qtc	3	12	3	1	4	4	4	4	4	4	4	4	3	4	2	2	2	2	2	2	2	2	2	2	4	1	1	2		30	1	2	1							2
1	c06vpdj1	29	28	demograph	ContactInformation	2023-12-09 06:00:33	1	50	mghnggjl	2	30	2	1	5	4	5	5	4	4	4	4	2	3	2	2	1	2	1	1	4	4	2	1	4	1	1	1		50	5	5	5	4	5	4	4	5	2	2
2	rjoywpsc	29	28	demograph	ContactInformation	2023-12-09 05:56:35	1	50	mghnggjl	2	30	2	1	5	5	5	5	4	4	4	4	2	4	1	2	1	2	1	1	4	4	2	1	4	1	1	2		50	5	4	5							2
1	1mqabljv	29	28	demograph	ContactInformation	2023-12-09 06:02:01	1	50	xigp8ptz	2	25	5	1	4	5	5	4	4	5	5	4	2	5	1	2	1	1	1	2	1	1	1	2	4	1	1	1		50	4	5	5	4	5	4	5	4	2	2
2	klwyg1pc	29	28	demograph	ContactInformation	2023-12-09 06:00:41	1	50	xigp8ptz	2	28	6	1	4	5	5	4	3	5	3	4	1	3	1	1	2	1	1	2	3	2	1	1	4	1	1	2		50	4	5	5							2
1	62oceslm	29	28	demograph	ContactInformation	2023-12-09 06:01:09	1	100	7uht83yv	2	25	6	1	4	5	3	4	3	5	4	5	2	4	1	1	2	1	1	1	1	1	1	1	4	1	1	1		100	4	5	5	3	4	4	4	3	2	2
2	4ixl9upj	29	28	demograph	ContactInformation	2023-12-09 05:55:27	1	0	7uht83yv	2	6	5	1	5	4	5	4	3	5	5	4	2	4	1	1	1	1	1	1	1	1	1	1	4	1	1	2		0	1	3	1							2
1	erz3r0hc	29	28	demograph	ContactInformation	2023-12-09 05:35:49	1	80	1asrg29f	2	20	6	1	4	3	4	4	4	5	5	4	3	4	2	1	2	2	1	2	3	4	3	2	4	1	1	1		80	4	2	4	4	4	4	4	3	2	2
1	dexfeitz	29	28	demograph	ContactInformation	2023-12-09 05:59:33	1	80	u5f94is7	2	15	2	1	2	2	4	1	1	2	4	4	2	2	4	2	3	1	1	2	1	1	1	1	4	1	1	1		80	4	3	4	2	4	4	4	5	2	2
2	9morobdb	29	28	demograph	ContactInformation	2023-12-09 05:50:02	1	20	u5f94is7	2	28	2	1	4	1	2	2	1	3	3	1	2	1	3	4	1	2	3	4	5	5	5	3	4	1	1	2		20	2	3	1							2
1	rs9l83qg	29	28	demograph	ContactInformation	2023-12-09 05:56:54	1	50	acwu6op4	2	10	2	1	4	3	3	3	2	4	5	4	2	4	2	2	3	2	2	2	4	3	2	2	4	1	1	1		50	4	3	4	4	4	3	4	4	2	2
2	qv9s4jcv	29	28	demograph	ContactInformation	2023-12-09 05:48:14	1	50	acwu6op4	2	7	3	1	4	4	4	4	4	4	4	4	2	4	2	2	2	2	2	2	2	2	2	2	4	1	1	2		50	4	5	5							2
1	g5jxbqp2	29	28	demograph	ContactInformation	2023-12-09 05:36:46	1	55	giz9b8c1	2	25	2	1	3	4	4	4	3	4	4	4	4	2	2	2	2	2	2	2	3	3	2	2	4	1	1	1		55	4	2	4	4	4	5	2	4	2	2
2	9srbpkf2	29	28	demograph	ContactInformation	2023-12-09 05:36:18	1	45	giz9b8c1	2	18	5	1	2	4	4	4	3	4	4	4	2	4	1	1	2	2	1	2	2	3	2	2	4	1	1	2		45	2	3	2							2
1	a4iuzt7p	29	28	demograph	ContactInformation	2023-12-09 06:01:56	1	90	4umnrzru	2	2	7	1	4	4	3	4	3	4	4	4	4	4	3	4	4	4	4	4	4	4	4	3	4	1	1	1		90	4	5	4	4	5	4	4	4	2	2
2	24mnydc6	29	28	demograph	ContactInformation	2023-12-09 06:00:41	1	10	4umnrzru	2	15	4	1	3	4	3	4	4	4	4	1	3	4	3	3	3	2	3	4	3	2	3	2	4	1	1	2		10	4	5	5							2
1	tlm74uq4	29	28	demograph	ContactInformation	2023-12-09 05:35:45	1	60	2031fh4i	3	5	5	1	3	2	2	3	1	3	2	2	3	3	2	3	1	3	1	1	3	3	3	3	4	1	1	1		60	4	2	2	4	4	4	4	4	2	2
2	9qxd2i7b	29	28	demograph	ContactInformation	2023-12-09 05:52:31	1	40	2031fh4i	3	25	2	1	4	4	4	3	4	4	4	4	3	4	2	2	1	2	1	3	4	3	2	3	4	1	1	2		40	4	4	4							2
1	t6kz7lxq	29	28	demograph	ContactInformation	2023-12-09 06:05:53	1	60	ox63fpby	3	10	6	1	4	3	4	4	3	4	2	2	1	2	1	1	2	1	2	1	3	4	3	2	4	1	1	1		60	4	3	4	5	5	5	4	5	2	2
2	d2xlaaez	29	28	demograph	ContactInformation	2023-12-09 06:05:57	1	40	ox63fpby	3	8	5	1	3	4	4	4	3	5	3	4	3	3	3	2	2	2	2	1	3	3	2	2	4	1	1	2		40	3	4	4							2
1	k13w4py9	29	28	demograph	ContactInformation	2023-12-09 06:06:35	1	50	g53svw21	3	8	3	1	3	3	3	3	3	3	4	4	2	2	2	2	2	2	2	2	2	2	1	1	4	1	1	1		50	4	4	5	3	4	4	5	4	2	2
2	lq5t9732	29	28	demograph	ContactInformation	2023-12-09 06:06:34	1	50	g53svw21	3	20	3	1	4	4	5	4	4	4	4	4	5	4	1	1	1	1	1	1	4	5	1	1	4	1	1	2		50	5	5	5							2
1	1chghiei	29	28	demograph	ContactInformation	2023-12-09 06:07:27	1	50	x634lf11	3	10	3	1	3	4	4	4	3	4	5	4	4	3	2	2	1	3	2	1	3	3	1	3	4	1	1	1		50	4	4	4	4	5	5	4	4	2	2
2	54cx39rs	29	28	demograph	ContactInformation	2023-12-09 06:07:11	1	50	x634lf11	3	15	4	1	4	4	4	4	5	4	4	4	3	4	1	1	1	1	1	1	4	3	1	1	4	1	1	2		50	5	5	5							2
1	4y08m5h4	29	28	demograph	ContactInformation	2023-12-09 06:17:42	1	20	b0sa7b9o	2	30	6	1	3	5	5	5	3	5	5	5	2	3	2	2	2	1	1	1	1	1	1	1	4	1	1	1		20	4	4	4	4	3	4	3	4	2	2
2	e4eqp7c5	29	28	demograph	ContactInformation	2023-12-09 06:18:17	1	80	b0sa7b9o	2	5	6	1	4	3	4	5	3	4	3	5	4	3	3	3	3	3	4	4	4	4	4	3	4	1	1	2		80	4	4	5							2
1	pa3pe6ey	29	28	demograph	ContactInformation	2023-12-09 10:55:05	1	99	gml7kkd0	1	6	5	1	4	3	2	3	2	3	4	4	2	2	3	3	4	2	3	3	3	4	3	3	4	1	1	1		99	5	3	5	2	1	5	4	2	2	2
2	p3gk1l1u	29	28	demograph	ContactInformation	2023-12-09 10:55:07	1	1	gml7kkd0	1	10	6	1	5	5	4	4	5	5	4	4	3	4	2	2	2	3	4	4	5	5	2	1	4	1	1	2		1	2	3	2							2
2	ll7pzvgl	29	28	demograph	ContactInformation	2023-11-14 02:33:29	1	50	3hf649rz	2	25	6	1	4	5	5	4	3	4	5	4	3	4	2	1	2	2	1	1	2	2	2	1	4	1	1	2		50	5	5	5							2
2	zmcjehul	29	28	demograph	ContactInformation	2023-11-14 03:12:53	1	50	9e6ai2o6	3	20	5	1	4	5	5	4	3	4	5	4	3	3	2	2	3	2	2	1	3	4	2	2	4	1	1	2		50	5	4	4							2
1	l771ibmt	29	28	demograph	ContactInformation	2023-11-12 03:56:31	1	50	gs2sikj7	3	20	5	1	3	4	4	4	3	4	3	4	2	4	1	2	1	1	1	1	2	2	2	2	4	1	1	1		50	3	5	4	5	4	4	2	4	2	2
2	clo4kbj7	29	28	demograph	ContactInformation	2023-11-12 03:53:08	1	50	gs2sikj7	3	29	6	1	3	2	3	3	3	2	4	3	4	2	3	3	1	1	1	1	2	3	3	1	4	1	1	2		50	5	5	5							2
[truncated: 68 more columns]
