# Supplementary material for: Imagined eye cue increased altruistic behavior toward charity instead of stranger
Source: Front Psychol. 2025 Mar 11;16:1503766. doi: 10.3389/fpsyg.2025.1503766 (PMC11933131; doi:10.3389/fpsyg.2025.1503766)
Supplement: Supplementary file 1 [file Data_Sheet_1.zip › Imagined2dataAnalysis/Imagined2dataAnalysis.Rproj]

Version: 1.0
ProjectId: 22515628-6174-471e-b54e-45d6f5c7b3dc

RestoreWorkspace: Default
SaveWorkspace: Default
AlwaysSaveHistory: Default

EnableCodeIndexing: Yes
UseSpacesForTab: Yes
NumSpacesForTab: 2
Encoding: UTF-8

RnwWeave: Sweave
LaTeX: pdfLaTeX
