# Supplementary material for: Imagined eye cue increased altruistic behavior toward charity instead of stranger
Source: Front Psychol. 2025 Mar 11;16:1503766. doi: 10.3389/fpsyg.2025.1503766 (PMC11933131; doi:10.3389/fpsyg.2025.1503766)
Supplement: Supplementary file 1 [file Data_Sheet_1.zip › Imagined2dataAnalysis/r-docs/figure2plot.R.R]

##比较三组不同条件下个体在独裁者博弈范式下的独裁者的行为.
library(ggplot2)
library(ggpubr)
library(dplyr)
library(RColorBrewer)
library(rstatix)


DataDictator
names(DataDictator)


DataDictator$group <- as.factor(DataDictator$group)


# 设置颜色
mycol <- brewer.pal(n = length(unique(DataDictator$group)), name = "Set3")

# 进行两两差异的非参数检验
p1 <- pairwise_wilcox_test(DataDictator, altruism ~ group, p.adjust.method = "bonf")


###------------------------Traditional Dictator Game (TDG)----------------------
# 创建小提琴图并添加箱线图
ggplot(DataDictator, 
       aes(x = group, 
           y = altruism, 
           fill = group)) +
  geom_violin(trim = FALSE) +
  geom_boxplot(width = 0.1, 
               fill = "white", 
               position = position_dodge(0.9)) +
  scale_x_discrete("Cue Type",
                   labels = c("1" = "Imagined Eye Cue", 
                              "2" = "Imagined Flower Cue", 
                              "3" = "No Cue")) +
  scale_fill_manual(values = mycol) +
  scale_y_continuous("Altruistic behavior in the traditional dictator game (TDG)",
                     limits = c(0, 100)) + 
  theme_classic()+
  theme(legend.position = "none") +
  ggtitle("Effect of Cue Types on Altruistic Behavior in TDG")
  


# 保存图像
ggsave(file="images/violinplotTDG.jpg", 
       width = 9, 
       height = 6, 
       unit = 'in', 
       dpi = 300)
##-----------------------------------------------------------------------------


###在Innovative dictator game的图形的绘制.
library(dplyr)
DataDictator <- DataDictator %>% mutate(altruism_2 = charity80
                                        +charity82
                                        +charity84
                                        +charity86
                                        +charity88
                                        +charity02
                                        +charity04
                                        +charity06
                                        +charity08
                                        +charity20
                                        +charity22                                          
                                        +charity24
                                        +charity26
                                        +charity28
                                        +charity40
                                        +charity42
                                        +charity44
                                        +charity46
                                        +charity48
                                        +charity60
                                        +charity62
                                        +charity64
                                        +charity66
                                        +charity68
                                        -25)

###------------------------Innovative Dictator Game (IDG)----------------------
# 创建小提琴图并添加箱线图
ggplot(DataDictator, 
       aes(x = group, 
           y = altruism_2, 
           fill = group)) +
  geom_violin(trim = FALSE) +
  geom_boxplot(width = 0.1, 
               fill = "white", 
               position = position_dodge(0.9)) +
  scale_x_discrete("Cue Type",
                   labels = c("1" = "Imagined Eye Cue", 
                              "2" = "Imagined Flower Cue", 
                              "3" = "No Cue")) +
  scale_fill_manual(values = mycol) +
  scale_y_continuous("Altruistic behavior in the innovative dictator game (IDG)",
                     limits = c(0, 25)) + 
  theme_classic()+
  theme(legend.position = "none") +
  ggtitle("Effect of Cue Types on Altruistic Behavior in IDG")


# 保存图像
ggsave(file="images/violinplotIDG.jpg", 
       width = 9, 
       height = 6, 
       unit = 'in', 
       dpi = 300)
##-----------------------------------------------------------------------------
