# Supplementary material for: Imagined eye cue increased altruistic behavior toward charity instead of stranger
Source: Front Psychol. 2025 Mar 11;16:1503766. doi: 10.3389/fpsyg.2025.1503766 (PMC11933131; doi:10.3389/fpsyg.2025.1503766)
Supplement: Supplementary file 1 [file Data_Sheet_1.zip › Imagined2dataAnalysis/r-docs/figurePlotOther.R.R]

###这个因变量是A sense of being seen. 

names(DataDictator)
DataDictator$group
DataDictator$observation1


DataDictator$observation1 <- as.numeric(as.character(DataDictator$observation1))  


# 设置颜色 - 使用 Set3 调色板  
mycol <- RColorBrewer::brewer.pal(n = length(unique(DataDictator$group)), 
                                  name = "Set3")  

##--------------------Self Report Method-----------------------------------
# 创建小提琴图并添加箱线图 
library(ggplot2)
ggplot(DataDictator, 
       aes(x = group,             
           y = observation1, 
           fill = group)) +  
  geom_violin(trim = FALSE) +  
  geom_boxplot(width = 0.1, 
               fill = "white", 
               position = position_dodge(0.9), 
               alpha = 0.6) +  # 添加半透明的箱线图
  scale_fill_manual(values = mycol) +  # 应用自定义颜色  
  scale_x_discrete("Cue Type",
                   labels = c("1" = "Imagined Eye Cue", 
                              "2" = "Imagined Flower Cue", 
                              "3" = "No Cue")) +
  scale_y_continuous("A sense of being seen (self-report method)") +
  theme_classic()+
  theme(legend.position = "none") +
  ggtitle("Effect of Cue Type on the Sense of Being Seen")


# 保存图像
ggsave(file="images/violinplotSenseSelf.jpg", 
       width = 9, 
       height = 6, 
       unit = 'in', 
       dpi = 300)

###-----------------------------------------------------

##----------------------Spotlight Method-----------------
DataDictator$observation2
class(DataDictator$observation2)

# 创建小提琴图并添加箱线图 
library(ggplot2)
ggplot(DataDictator, 
       aes(x = group,             
           y = observation2, 
           fill = group)) +  
  geom_violin(trim = FALSE) +  
  geom_boxplot(width = 0.1, 
               fill = "white", 
               position = position_dodge(0.9), 
               alpha = 0.6) +  # 添加半透明的箱线图
  scale_fill_manual(values = mycol) +  # 应用自定义颜色  
  scale_x_discrete("Cue Type",
                   labels = c("1" = "Imagined Eye Cue", 
                              "2" = "Imagined Flower Cue", 
                              "3" = "No Cue")) +
  scale_y_continuous("A sense of being seen (Spotlight method)") +
  theme_classic()+
  theme(legend.position = "none") +
  ggtitle("Effect of Cue Type on the Sense of Being Seen (Spotlight Method)")


# 保存图像
ggsave(file="images/violinplotSenseSportlight.jpg", 
       width = 9, 
       height = 6, 
       unit = 'in', 
       dpi = 300)
##-------------------------------------------------------------
