# Supplementary material for: Imagined eye cue increased altruistic behavior toward charity instead of stranger
Source: Front Psychol. 2025 Mar 11;16:1503766. doi: 10.3389/fpsyg.2025.1503766 (PMC11933131; doi:10.3389/fpsyg.2025.1503766)
Supplement: Supplementary file 1 [file Data_Sheet_1.zip › Imagined2dataAnalysis/r-docs/study2_1226.Rmd]

---
title: "eyeimagine_study2_1226"
author: "SYX"
date: "2023-12-26"
output:
  pdf_document:
    toc: yes
    includes:
      in_header: header.tex
    keep_tex: yes
  word_document:
    toc: yes
  slidy_presentation:
    font_adjustment: -1
    footer: Created in Rmarkdown
  html_document: default
---
```{r setup, include=FALSE}
#install.packages('knitr')
library(knitr)
knitr::opts_chunk$set(echo = TRUE)
knitr::opts_chunk$set(echo = TRUE)
library(knitr)
opts_knit$set(root.dir = "D:/C18-watchingEyesEffect-Paper4-ImaginedEye-Study2&3/Imagined2dataAnalysis")

```
##1、清理工作环境
```{r}
ls()
rm(list = ls()) # to remove all the objects
```

#2 数据导入: readxl软件包中的read_excel()   
```{r}
#install.packages('readxl')
library(readxl)
```


```{r}
Study2DataAll<-read_excel('data/Study2RawData20231219.xlsx', sheet='Sheet1')
head(Study2DataAll)
```
#2.1更改变量名
```{r}
library(dplyr)
Study2DataAll <- rename(Study2DataAll,                        c("observation1"="survey.1.player.question1",
                                                                "positive1"="survey.1.player.feelings1",
                                                                "positive2"="survey.1.player.feelings2",
                                                                "positive3"="survey.1.player.feelings3",
                                                                "positive4"="survey.1.player.feelings4",
                                                                "positive5"="survey.1.player.feelings5",
                                                                "positive6"="survey.1.player.feelings6",
                                                                "positive7"="survey.1.player.feelings7",
                                                                "positive8"="survey.1.player.feelings8",
                                                                "positive9"="survey.1.player.feelings9",
                                                                "positive10"="survey.1.player.feelings10",
                                                                "negative1"="survey.1.player.feelings11",
                                                                "negative2"="survey.1.player.feelings12",
                                                                "negative3"="survey.1.player.feelings13",
                                                                "negative4"="survey.1.player.feelings14",
                                                                "negative5"="survey.1.player.feelings15",
                                                                "negative6"="survey.1.player.feelings16",
                                                                "negative7"="survey.1.player.feelings17",
                                                                "negative8"="survey.1.player.feelings18",
                                                                "negative9"="survey.1.player.feelings19",
                                                                "negative10"="survey.1.player.feelings20",
                                                                "allq1"="dictator.1.player.Questionsq1",
                                                                "allq2"="dictator.1.player.Questionsq2",
                                                                "allq3"="dictator.1.player.Questionsq3",
                                                                "dicq1"="dictator.1.player.Questionsq4",
                                                                "dicq2"="dictator.1.player.Questionsq5",
                                                                "dicq3"="dictator.1.player.Questionsq6",
                                                                "dicq4"="dictator.1.player.Questionsq7",
                                                                "dicq5"="dictator.1.player.Questionsq8",
                                                                "charity80"="dictator_charity.1.player.charity80",
                                                                "charity82"="dictator_charity.1.player.charity82",
                                                                "charity84"="dictator_charity.1.player.charity84",
                                                                "charity86"="dictator_charity.1.player.charity86",
                                                                "charity88"="dictator_charity.1.player.charity88",
                                                                "charity20"="dictator_charity.1.player.charity20",
                                                                "charity22"="dictator_charity.1.player.charity22",
                                                                "charity24"="dictator_charity.1.player.charity24",
                                                                "charity26"="dictator_charity.1.player.charity26",
                                                                "charity28"="dictator_charity.1.player.charity28",
                                                                "charity40"="dictator_charity.1.player.charity40",
                                                                "charity42"="dictator_charity.1.player.charity42",
                                                                "charity44"="dictator_charity.1.player.charity44",
                                                                "charity46"="dictator_charity.1.player.charity46",
                                                                "charity48"="dictator_charity.1.player.charity48",
                                                                "charity60"="dictator_charity.1.player.charity60",
                                                                "charity62"="dictator_charity.1.player.charity62",
                                                                "charity64"="dictator_charity.1.player.charity64",
                                                                "charity66"="dictator_charity.1.player.charity66",
                                                                "charity68"="dictator_charity.1.player.charity68",
                                                                "charity00"="dictator_charity.1.player.charity00",
                                                                "charity02"="dictator_charity.1.player.charity02",
                                                                "charity04"="dictator_charity.1.player.charity04",
                                                                "charity06"="dictator_charity.1.player.charity06",
                                                                "charity08"="dictator_charity.1.player.charity08",
                                                                "observation2"="survey.1.player.number"))

```

#2.2重新编码
```{r}
# Study2DataAll$group <-
# recode(Study2DataAll$group,
# "Eye" = "group1",
# "Flower" = "group2",
# "Control" = "group3")
```
#3.1被试描述性统计
```{r}
table(Study2DataAll$gender)
table(Study2DataAll$age)
```

#3.2描述性统计分析--按照角色和组别了解payoff
```{r}
#install.packages('dplyr')
#install.packages('pastecs')
str(Study2DataAll)
#describe(eyeImagineDataAll)
library(pastecs)
by(Study2DataAll$payoff,
   list(Study2DataAll$group,Study2DataAll$id),
   stat.desc)

```
#3.3定义因变量为100-payoff=altruism
```{r}
Study2DataAll<-Study2DataAll%>% mutate(altruism = 100-payoff)
```
#3.4把分配者数据和响应者数据分开
```{r}
#install.packages('apaTables')
DataDictator <- Study2DataAll %>% filter(id == c("1"))
DataReceiver <- Study2DataAll %>% filter(id == c("2"))
library(apaTables)
```

#4.1非参数独立样本检验--不能用两层的wilcox
```{r}
#p<0.05 非正态分布
shapiro.test(DataDictator$altruism)
shapiro.test(DataReceiver$altruism)
#按组别分完之后也都是非正态


#install.packages("nortest")
library(nortest)
lillie.test(DataDictator$altruism)

#install.packages("car")
library(car)
DataDictator$group <- as.factor(DataDictator$group)
leveneTest(altruism~group, data=DataDictator)
```
```{r}
# wilcox.test(altruism~group, data=DataDictator,paired=FALSE,exact=FALSE)
# wilcox.test(altruism~group, data=DataDictator,paired=FALSE,exact=FALSE)
#参数检验-不用
# aov1 <- anova_test(altruism~group, data=DataDictator)
# summary(aov1)
#两种不同方法做非方差齐性的利他行为因变量的分析，都不显著
aov2<-oneway.test(DataDictator$altruism~DataDictator$group, var.equal = F)
kruskal.test(altruism~ group, DataDictator)
#install.packages("rstatix")
library(rstatix)
aov_ag<-welch_anova_test(payoff~group, data = DataDictator)
summary(aov_ag)


#研究两两差异-参数检验-不用
# tukey <- TukeyHSD(aov1)
# tukey = as.data.frame(tukey$group)
# tukey$pair = rownames(tukey)
# # Plot pairwise TukeyHSD comparisons and color by significance level
# library(ggplot2)
# ggplot(tukey, aes(colour=cut(`p adj`, c(0, 0.01, 0.05, 1), 
#                       label=c("p<0.01","p<0.05","Non-Sig")))) +
#     theme_bw(base_size = 16)+
#     geom_hline(yintercept=0, lty="11", colour="grey30",size = 1) +
#     geom_errorbar(aes(pair, ymin=lwr, ymax=upr), width=0.2,size = 1) +
#     geom_point(aes(pair, diff),size = 2) +
#     labs(colour="")+
#     theme(axis.text.x = element_text(size = 14))
```
```{r}
#两两差异-非参检验

p1<-pairwise_wilcox_test (DataDictator, altruism ~ group, 
                      p.adjust.method = "bonf")

#install.packages("ggpubr")
library(ggpubr)
mycol = hcl.colors(5, "Grays") #设置颜色
P <- ggbarplot(DataDictator, x = "group", y = "altruism", fill = "group",
               add = "mean_se", #添加标准误
               legend = "none",
               palette = mycol) #设置配色
P

stat.test <- DataDictator %>% 
  pairwise_wilcox_test (altruism ~ group, p.adjust.method = "bonf")
stat.test <- stat.test %>% add_y_position()

P1<-P + stat_pvalue_manual(stat.test,label = "p.adj.signif", tip.length = 0.01,
                       hide.ns = T) + #隐藏无意义的p值
  scale_y_continuous(expand = expansion(mult = c(0.05, 0.1)))#调整y轴
P1

group1.title <- expression(paste("想象眼睛组"))
group2.title <- expression(paste("想象花朵组"))
group3.title <- expression(paste("无线索组"))
library(ggplot2)


P2<-P1+scale_x_discrete("不同的线索类型", labels = c("group1" = group1.title, "group2" = group2.title, "group3"=group3.title)) +
scale_y_continuous("独裁者博弈中分配者利他行为") 
P2
ggsave(P2,file="C:/Users/lenovo/Desktop/eyeimagine/images/barplot.jpg",width = 9,height = 6,unit = 'in',dpi = 300)

```

```{r}
#被观察感
by(Study2DataAll$observation1,
   list(Study2DataAll$group,Study2DataAll$id),
   stat.desc)
by(Study2DataAll$observation2,
   list(Study2DataAll$group,Study2DataAll$id),
   stat.desc)

#被观察感组间差异显著
shapiro.test(DataReceiver$observation2)
shapiro.test(DataReceiver$observation1)
##1方差不齐，2齐性
leveneTest(observation1~group, data=DataDictator)
leveneTest(observation2~group, data=DataDictator)

#方式一
oneway.test(DataDictator$observation1~DataDictator$group, var.equal = F)
p_o1<-pairwise_wilcox_test (DataDictator, observation1 ~ group, 
                      p.adjust.method = "none")

mycol = hcl.colors(5, "Grays") #设置颜色
P_o1 <- ggbarplot(DataDictator, x = "group", y = "observation1", fill = "group",
               add = "mean_se", #添加标准误
               legend = "none",
               palette = mycol) #设置配色
P_o2<-P_o1+scale_x_discrete("不同的线索类型", labels = c("group1" = group1.title, "group2" = group2.title, "group3"=group3.title)) +
  labs(y="不同条件下被观察感（方式一）")
#scale_y_continuous("不同条件下被观察感（方式一）") 


stat.test <- DataDictator %>% 
  pairwise_wilcox_test (observation1 ~ group, p.adjust.method = "none")
stat.test <- stat.test %>% add_y_position()

P_o3<-P_o2 + stat_pvalue_manual(stat.test,label = "p.adj.signif", tip.length = 0.01,
                       hide.ns = T) + #隐藏无意义的p值
  scale_y_continuous(expand = expansion(mult = c(0.05, 0.1)))#调整y轴


ggsave(P_o3,file="C:/Users/lenovo/Desktop/eyeimagine/images/observation1.jpg",width = 9,height = 6,unit = 'in',dpi = 300)

#方式二
kruskal.test(observation2~ group, DataDictator)

p_oo1<-pairwise_wilcox_test (DataDictator, observation2~ group, 
                      p.adjust.method = "none")


mycol = hcl.colors(5, "Grays") #设置颜色
P_oo1 <- ggbarplot(DataDictator, x = "group", y = "observation2", fill = "group",
               add = "mean_se", #添加标准误
               legend = "none",
               palette = mycol) #设置配色
P_oo2<-P_oo1+scale_x_discrete("不同的线索类型", labels = c("group1" = group1.title, "group2" = group2.title, "group3"=group3.title)) +
  labs(y="不同条件下被观察感（方式二）")
#scale_y_continuous("不同条件下被观察感（方式一）") 

stat.test <- DataDictator %>% 
  pairwise_wilcox_test (observation2 ~ group, p.adjust.method = "none")
stat.test <- stat.test %>% add_y_position()

P_oo3<-P_oo2 + stat_pvalue_manual(stat.test,label = "p.adj.signif", tip.length = 0.01,
                       hide.ns = T) + #隐藏无意义的p值
  scale_y_continuous(expand = expansion(mult = c(0.05, 0.1)))#调整y轴


ggsave(P_oo3,file="C:/Users/lenovo/Desktop/eyeimagine/images/observation2.jpg",width = 9,height = 6,unit = 'in',dpi = 300)
#被观察感和利他行为之间——方差齐性，但是不显著
DataDictator$observation1 <- as.factor(DataDictator$observation1)
leveneTest(altruism~observation1, data=DataDictator)
kruskal.test(altruism~observation1, DataDictator)
kruskal.test(altruism~observation2, DataDictator)
```


```{r}
#install.packages("gplots")
library(gplots)
plotmeans(DataDictator$payoff~DataDictator$group, xlab = "组别",
          ylab = "利他行为", main="分配金额")
```


```{r}
#独裁者博弈变体
DataDictator <- DataDictator %>% mutate(altruism_2 = charity80
                                                         +charity82
                                                         +charity84
                                                         +charity86
                                                         +charity88
                                                         +charity02
                                                         +charity04
                                                         +charity06
                                                         +charity08
                                                         +charity20
                                                         +charity22                                          +charity24
                                                         +charity26
                                                         +charity28
                                                         +charity40
                                                         +charity42
                                                         +charity44
                                                         +charity46
                                                         +charity48
                                                         +charity60
                                                         +charity62
                                                         +charity64
                                                         +charity66
                                                         +charity68
     -25)

shapiro.test(DataDictator$altruism_2)
leveneTest(altruism_2~group, data=DataDictator)

kruskal.test(altruism_2~ group, DataDictator)

charity<-pairwise_wilcox_test (DataDictator, altruism_2~ group, 
                      p.adjust.method = "bonf")


mycol = hcl.colors(5, "Grays") #设置颜色
C_oo1 <- ggbarplot(DataDictator, x = "group", y = "altruism_2", fill = "group",
               add = "mean_se", #添加标准误
               legend = "none",
               palette = mycol) #设置配色
C_oo2<-C_oo1+scale_x_discrete("不同的线索类型", labels = c("group1" = group1.title, "group2" = group2.title, "group3"=group3.title)) +
  labs(y="独裁者博弈变体任务中分配者的利他行为")

stat.test <- DataDictator %>% 
  pairwise_wilcox_test (altruism_2 ~ group, p.adjust.method = "bonf")
stat.test <- stat.test %>% add_y_position()

C_oo3<-C_oo2 + stat_pvalue_manual(stat.test,label = "p.adj.signif", tip.length = 0.01,
                       hide.ns = T) + #隐藏无意义的p值
  scale_y_continuous(expand = expansion(mult = c(0.05, 0.1)))#调整y轴


ggsave(C_oo3,file="C:/Users/lenovo/Desktop/eyeimagine/images/charity.jpg",width = 9,height = 6,unit = 'in',dpi = 300)

by(DataDictator$altruism_2,
   list(DataDictator$group),
   stat.desc)
```
```{r}
#画热图——热图的矩阵要自己数出来，做了个眼睛组的例子
eyeheat <- matrix(c(21,2,2,1,3, 
                  53,22,16,13,12,
                  53,47,26,20,20,
                  53,51,46,32,28,
                  53,52,49,49,38),
                  byrow = TRUE,
                  nrow=5, ncol=5,
                  dimnames = list(c("0","2","4","6","8"),c("0","2","4","6","8")))
print(eyeheat)

#install.packages("superheat")
library(superheat)
#这个图片会存在docs里，要挪一下去image
jpeg("eye热图.jpeg", height = 859, width = 727)
heat1<-superheat(eyeheat,
          row.title = "捐赠金额",
          row.title.size = 10,
          column.title = "获得金额",
          column.title.size = 10,
          legend = FALSE)

dev.off()
```

```{r}
#计算情绪变量
DataDictator <- DataDictator %>% mutate(Positive = (positive1+positive2 +positive3 +positive4 +positive5 +positive6 +positive7 +positive8 +positive9 +positive10)/10)

DataDictator <- DataDictator %>% mutate(Negative = (negative1+negative2 +negative3 +negative4 +negative5 +negative6 +negative7 +negative8 +negative9 +negative10)/10)
#把积极和消极合并
DataDictator <- DataDictator %>% mutate(Mood = Positive-Negative)

shapiro.test(DataDictator$Positive)
shapiro.test(DataDictator$Negative)
shapiro.test(DataDictator$Mood)
leveneTest(Positive~group, data=DataDictator)
leveneTest(Negative~group, data=DataDictator)

kruskal.test(Positive~ group, DataDictator)
kruskal.test(Negative~ group, DataDictator)

##非参数方差分析——都不显著

library(rcompanion)
moodP_result<-scheirerRayHare(altruism~group+Positive+group,data = DataDictator)
 summary(moodP_result)
moodN_result<-scheirerRayHare(altruism~group+Negative+group,data = DataDictator)
 summary(moodN_result)
 
mood2P_result<-scheirerRayHare(altruism_2~Positive+group,data = DataDictator)
 summary(mood2P_result)
mood2N_result<-scheirerRayHare(altruism_2~Negative+group,data = DataDictator)
 summary(mood2N_result)

```
